# Supplementary material for: Genomic landscapes of canine splenic angiosarcoma (hemangiosarcoma) contain extensive heterogeneity within and between patients
Source: PLoS One. 2022 Jul 22;17(7):e0264986. doi: 10.1371/journal.pone.0264986 (PMC9307279; doi:10.1371/journal.pone.0264986)
Supplement: S1 Table — (XLSX) [file pone.0264986.s001.xlsx]

## Sheet: Table S1
Table S1. Extended Demographic and Clinical Annotation.
Patient	Sex	Breed	Age	Diagnosis	Tumor Grade	Section #1 % tumor	Section #2 % tumor	Section #3 % tumor	Tumor section sequenced	Sequencing platform(s)
Pt 01	Male	Standard Poodle	14yrs	Hemangiosarcoma	Grade I	> 95%	< 5%	0	#1	CCAP
Pt 02	Male	Fox Terrier	11yrs	Hemangiosarcoma	Grade I	0.2	< 20%	0	#1	CCAP
									#1	exome
Pt 03	Female, spayed	Wheaten Terrier	11yrs	Hemangiosarcoma	Grade I	0.6	0.75	0.95	#2	exome
									#3	CCAP, exome
Pt 04	Female, spayed	German Shepherd	11yrs	Hemangiosarcoma	Grade II	0	0	0.1	#3	CCAP
Pt 05	Male, intact	Great Dane	7yrs 10 months	Hemangiosarcoma	Grade II	0	0	0	FFPE, clinical	CCAP
Pt 06	Female, spayed	Labrador Retriever	11yrs	Hemangiosarcoma	Grade II	0.6	0.75	0	#2	CCAP
Pt 07	Female, spayed	German Shepherd	12yrs	Hemangiosarcoma	Grade II	0	< 5%	0.1	#3	CCAP
Pt 08	Female, spayed	Labrador Retriever	10yrs	Hemangiosarcoma	Grade II	0	0.15	0	#2	CCAP
Pt 09	Male, neutered	Boxer mix	6yrs	Hemangiosarcoma	Grade II	0.1	0	0	#1	CCAP
Pt 10	Male	Mix	11yrs	Hemangiosarcoma	Grade II	0.9	> 95%	0.9	#2	CCAP
									#1	exome
Pt 11	Male	Border Collie	12yrs	Hemangiosarcoma	Grade II	0.45	0.5	0.9	#2	exome
									#3	CCAP, exome
Pt 12	Male	Goldendoodle	12yrs	Hemangiosarcoma	Grade II	0.25	0.5	0.05	#2	CCAP
Pt 13	Male	Labradoodle	9yrs	Hemangiosarcoma	Grade II	0.6	0	0	#1	CCAP
Pt 14	Female, spayed	Boxer	7yrs	Hemangiosarcoma	Grade II	0.5	0.3	0.8	#3	CCAP
Pt 15	Male	English Setter	11yrs	Hemangiosarcoma	Grade III	0	0.1	0.25	#3	CCAP
									#1	CCAP, exome
Pt 16	Female, spayed	Mix	12yrs	Hemangiosarcoma	Grade III	> 95%	> 95%	0.5	#2	exome
									#3	exome
Pt 17	Male	Husky	10yrs	Hemangiosarcoma	Grade III	0	0.1	0.95	#3	CCAP
Pt 18	Female, spayed	Mix	11yrs	Hemangiosarcoma	Grade III	0.2	0	0.25	#3	CCAP
Pt 19	Male	Golden Retriever	9yrs 4 months	Hemangiosarcoma	Grade III	0.4	0.5	0.4	#2	CCAP
Pt 20	Female, spayed	German Shepherd	13yrs	Hemangiosarcoma	Grade III	0	0	0.75	#3	CCAP
Pt 21	Male	Husky	8yrs	Hemangiosarcoma	Grade III	0.25	0	0.25	#3	CCAP
									#1	exome
Pt 22	Male	Yorkshire Terrier Mix	8yrs 3 months	Hemangiosarcoma	Grade III	0.25	> 95%	0.75	#2	CCAP, exome
									#3	exome
Pt 23	Male	Golden Retriever	11yrs	Hemangiosarcoma	Grade III	0	0.3	0	#2	CCAP
Pt 24	Female, spayed	Mix	9yrs	Hemangiosarcoma	Grade III	Unknown	Unknown	Unknown	#2 FFPE	CCAP
Pt 25	Male, neutered	Golden Retriever	9yrs 5 months	Hemangiosarcoma	Unknown	N/A	N/A	N/A	N/A	CCAP
Pt 26	Female, spayed	Labrador Retriever	12yrs 9 months	Hemangiosarcoma	Unknown	N/A	N/A	N/A	N/A	CCAP
Pt 27	Male, neutered	Portuguese water dog	9yrs 9 months	Hemangiosarcoma	Unknown	N/A	N/A	N/A	N/A	CCAP
Pt 28	Male	Pointer mix	9yrs	Benign Complex Nodular Hyperplasia	N/A	0	0	0	Not done	N/A
Pt 29	Female, spayed	Labrador Retriever	5yrs 10 months	Benign Complex Nodular Hyperplasia	N/A	0	0	0	Not done	N/A
Pt 30	Female, spayed	Mix	11yrs	Benign Complex Nodular Hyperplasia	N/A	0	0	0	#1	CCAP
Pt 31	Male, neutered	American Pit Bull	6yrs	Benign Complex Nodular Hyperplasia	N/A	0	0	0	Not done	N/A
Pt 32	Male	Mix	13yrs	Benign Complex Nodular Hyperplasia	N/A	0	0	0	#1	CCAP
Pt 33	Male, neutered	Wirehaired Point Griffon	10yrs 11 months	Benign Complex Nodular Hyperplasia	N/A	0	0	0	Not done	N/A
Pt 34	Female, spayed	English Bulldog	10yrs	Benign Complex Nodular Hyperplasia	N/A	0	0	0	Not done	N/A
Pt 35	Female, spayed	American Pit Bull	7yrs	Benign Complex Nodular Hyperplasia	N/A	0	0	0	Not done	N/A
Pt 36	Male	Mix	10yrs	Benign Complex Nodular Hyperplasia	N/A	0	0	0	Not done	N/A
Pt 37	Male	Mix	12yrs	Benign Complex Nodular Hyperplasia	N/A	0	0	0	#1	CCAP
Pt 38	Male	Labrador Retriever	13yrs	Benign Complex Nodular Hyperplasia	N/A	0	0	0	Not done	N/A
Pt 39	Female, spayed	Corgi	14yrs	Complex Hyperplasia w/Hematoma	N/A	0	0	0	#1	CCAP
Pt 40	Male	Jack Russel Terrier	13yrs	Complex Hyperplasia w/Hematoma	N/A	0	0	0	#1	CCAP
Pt 41	Female, spayed	Golden Retriever	11yrs	Hematoma	N/A	0	0	0	#1	CCAP
Pt 42	Female, spayed	Labrador Retriever	11yrs	Myelolipoma	N/A	0	0	0	#1	CCAP
Pt 43	Female, spayed	Mix	12yrs	Stromal sarcoma	N/A	0	0	0	#1	CCAP
