# Supplementary material for: Genomic landscapes of canine splenic angiosarcoma (hemangiosarcoma) contain extensive heterogeneity within and between patients
Source: PLoS One. 2022 Jul 22;17(7):e0264986. doi: 10.1371/journal.pone.0264986 (PMC9307279; doi:10.1371/journal.pone.0264986)
Supplement: S2 Table — (XLSX) [file pone.0264986.s002.xlsx]

## Sheet: Table S2
Table S2. Genes Included in the Canine Cancer Amplicon Panel (CCAP).
Gene	Number of amplicons
ABL1	5
AKT1	2
ALK	2
ANGPT1	2
ANGPT2	2
ANGPT4	2
ANGPTL6	2
APC	11
ATM	18
BRAF	2
BCL6	1
CDH1	3
CDKN2A	1
CDKN2AIP	2
CDKN2B	4
CSF1R	2
CTNNB1	1
DDR2	5
EGFR	10
ERBB2	6
ERBB4	11
EZH2	1
FBXW7	6
FGFR1	2
FGFR2	6
FGFR3	5
FLT3	6
FRK	1
GNAQ	8
GNAS	2
HNF1A	2
HRAS	2
IDH1	1
IDH2	1
ITK	1
JAK2	1
JAK3	3
KDR	9
KIT	11
KRAS	3
MET	6
MLH1	1
MTOR	5
MYC	3
NOTCH1	3
NPM1	1
NRAS	3
PDGFB	2
PDGFRA	4
PIK3CA	11
PLCG1	1
PTEN	9
PTPN11	2
PTPRB	54
RB1	10
RET	5
RUNX1	2
RUNX2	2
SKI	2
SMAD4	9
SMARCB1	4
SMO	5
SRC	1
STK11	5
THBS3	2
TP53	8
VEGFA	2
VHL	3
