# Supplementary material for: Genomic landscapes of canine splenic angiosarcoma (hemangiosarcoma) contain extensive heterogeneity within and between patients
Source: PLoS One. 2022 Jul 22;17(7):e0264986. doi: 10.1371/journal.pone.0264986 (PMC9307279; doi:10.1371/journal.pone.0264986)
Supplement: S3 Table — (XLSX) [file pone.0264986.s003.xlsx]

## Sheet: Table S3
Table S3. CCAP and Exome Sequencing Statistics.
Metrics for Exome Sequencing	Normal	Tumor
Average PF HQ Aligned Reads (range)	165,873,318 (150,562,785 - 189,324,228)	164,672,353 (127,861,877 - 201,046,820)
Average % PF aligned reads (range)	98.85% (98.69 - 98.95%)	98.71% (98.46 - 98.91%)
Average % Base Coverage at 100X (range)	70.3898% (42.49 - 81.49%)	79.76% (74.19 - 87.04%)
Average Target Coverage (range)	210.67 (100.99 - 226.53)	213.83 (173.59 - 261.43)
Average % Duplication (range)	21.39% (12.70 - 25.21%)	23.22% (19.23 - 26.75%)
Average SNV Allele Ratio (min-max)	N/A	0.15 (0.06-0.47)
Metrics obtained from picardtools
HQ = high quality
PF = passing filter
Metrics for CCAP-Hemangiosarcoma	Normal	Tumor
Average number of PF aligned reads (range)	630,186 (330,691 - 2,693,568)	551,125 (275,707 - 992,612)
Average % of PF aligned reads (range)	90.4% (87.17 - 95.47%)	90.6% (86.5 - 95.5%)
Average target coverage (range)	1,910X (1,002 - 8,162X)	1,670X (835 - 3,008X)
Metrics obtained from picardtools
PF = passing filter
