# Supplementary material for: Genomic landscapes of canine splenic angiosarcoma (hemangiosarcoma) contain extensive heterogeneity within and between patients
Source: PLoS One. 2022 Jul 22;17(7):e0264986. doi: 10.1371/journal.pone.0264986 (PMC9307279; doi:10.1371/journal.pone.0264986)
Supplement: S4 Table — (XLSX) [file pone.0264986.s004.xlsx]

## Sheet: Table S4
Table S4. Informatic Tools, Versions, and Parameters Utilized in Analysis of Canine Splenic Lesions via Exome and CCAP Sequencing.
Sequencing Platform	Tool	Version	Options	Options, purpose, and/or parameters where applicable
Exome	BWA-mem	0.7.8	-R "${RGTAG}"	RGTAGs consists of the flowcell ID, lane number and the library tag ID specific for every library prep and assay type
			-M
			-t	8
	GATK- Recalibrate	3.3.0	-nct	4
			--disable_indel_quals
			-knownsites	Known SNPs from dbSNP
			-cov	QualityScoreCovariate
			-cov	ReadGroupCovariate
			-cov	CycleCovariate
			-cov	ContextCovariate
	GATK- MarkDups	3.3.0	ASSUME_SORTED	TRUE
			REMOVE_DUPLICATES	FALSE
			MAX_RECORDS_IN_RAM	18000000
			CREATE_INDEX	TRUE
			VALIDATION_STRINGENCY	SILENT
	GATK - RealignerTargetCreator	3.3.0	-nt	16
			--maxIntervalSize	350
			-DBQ	1
	GATK-IndelRealigner	3.3.0	-DBQ	1
			--maxReadsInMemory	5000000
			--maxConsensuses	24
			--maxReadsForConsensuses	80
			--maxReadsForRealignment	12000
			-model	KNOWNS_ONLY
			-known	Known INDELs from dbSNP
	GATk -HaploTypeCaller	3.3.0	-nct	8
			-D	KNOWN
			-mbq	10
	Samtools-mpileup	1.2	-DSS0G
			-C	50
			-F	0.01
			-vmO	v
	Freebayes		--ploidy	2
			--min-repeat-entropy	1
	Seurat	2.6	--both_strands
			--metrics
			--indels
			--allele-metrics
			--pileup_info
	MuTect	1.1.4	--cosmic	cosmicVCF
			--dbsnp	dbSNP variants
			--fraction_contamination	0.02
			--minimum_mutation_cell_fraction	0
			--minimum_normal_allele_fraction	0
			--min_qscore	5
			--gap_events_threshold	3
			--heavily_clipped_read_fraction	0.3
			--required_maximum_alt_allele_mapping_quality_score	20
			--max_alt_alleles_in_normal_count	2
			--max_alt_alleles_in_normal_qscore_sum	20
			--max_alt_alleles_in_normal_fraction	0.03
	Strelka	2.0.15	--exome
	Picard - MultiMetrics	1.128	PROGRAM	CollectInsertSizeMetrics
			PROGRAM	CollectlignmentSummaryMetrics
			PROGRAM	QualityScoreDistribution
			PROGRAM	MeanQualityByCycle
			ASSUME_SORTED	TRUE
			VALIDATION_STRINGENCY	SILENT
	SnpEff/SnpSift	4.3	CanFam3.1.86
Amplicon	picardtools	2.10.3
	FastQC	v0.11.5
	EA utils	1.1.2
	samtools - view, index,sort, mpileup	1.2
