# Supplementary material for: Genomic landscapes of canine splenic angiosarcoma (hemangiosarcoma) contain extensive heterogeneity within and between patients
Source: PLoS One. 2022 Jul 22;17(7):e0264986. doi: 10.1371/journal.pone.0264986 (PMC9307279; doi:10.1371/journal.pone.0264986)
Supplement: S5 Table — (XLSX) [file pone.0264986.s005.xlsx]

## Sheet: Table S5
Table S5. Somatic SNVs and Indels Identified by CCAP Sequencing in Canine Splenic Lesions.
Patient	Sample Type	Tumor Grade	Gene Name (CanFam3)	Somatic / Germline	Chrom. (CanFam3)	Position (CanFam3)	REF	ALT	Tumor Allele Ratio	Ensemble Gene ID (CanFam3)	Effect	Nucleotide Alteration (CanFam3)	Amino Acid Alteration (CanFam3)	Called in WES	Gene (hg38)	Dog Uniprot ID	Human Uniprot ID	Amino Acid % Identity	Conserved Residue?	Amino Acid	COSMIC	FATHMM Prediction
Pt 01	Tumor	Grade I	NRAS	Somatic	17	52415853	T	C	0.29993	ENSCAFG00000009532	Missense	c.182A>G	Gln61Arg	n/a	NRAS	F1PHV7	P01111	100	Yes	Gln61	Y	Pathogenic
Pt 03	Tumor	Grade I	AKT1	Somatic	8	72326463	G	A	0.124452	ENSCAFG00000018354	Missense	c.67C>T	Arg23Trp	N	AKT1	E2RJX4	P31749	96.88	Yes	Arg23	Y	Pathogenic
Pt 08	Tumor	Grade II	ERBB2	Somatic	9	22764099	G	A	0.163455	ENSCAFG00000016351	Splice region variant	c.2308-4C>T	.	n/a	ERBB2	O18735	P04626	92.2	-	-	N	None
Pt 08	Tumor	Grade II	TP53	Somatic	5	32563798	T	G	0.144531	ENSCAFG00000016714	Splice acceptor	c.530-2A>C	.	n/a	TP53	F1PI27	P04637	79.8	-	-	Y	Affects splice site
Pt 08	Tumor	Grade II	PIK3CA	Somatic	34	12675679	G	C	0.167183	ENSCAFG00000011212	Missense	c.3145G>C	Gly1049Arg	n/a	PIK3CA	F1Q3M8	P42336	99.81	Yes	Gly1049	Y	Pathogenic
Pt 08	Tumor	Grade II	PTPRB	Somatic	10	12312992	A	G	0.102746	ENSCAFG00000000446	Missense	c.3851T>C	Leu1284Pro	n/a	PTPRB	F6UUL8	P23467	79.8	Yes	Leu1066	N	None
Pt 08	Tumor	Grade II	PTPRB	Somatic	10	12286888	A	G	0.275653	ENSCAFG00000000446	Missense	c.5893T>C	Ser1965Pro	n/a	PTPRB	F6UUL8	P23467	79.8	Yes	Ser1747	N	None
Pt 10	Tumor	Grade II	TP53	Somatic	5	32563743	A	T	0.127879	ENSCAFG00000016714	Missense	c.583T>A	Tyr195Asn	n/a	TP53	F1PI27	P04637	79.8	Yes	Cys442	N	None
Pt 11	Tumor	Grade II	TP53	Somatic	5	32563374	NANA	NA	0.28	ENSCAFG00000016714	Frameshift	c.727_728delTT	Thr243fs	Y	TP53	F1PI27	P04637	79.8	Yes	Thr253	Y	Inframe deletion
Pt 11	Tumor	Grade II	PTEN	Somatic	26	37878282	NA	NAA	0.285714	ENSCAFG00000015670	Frameshift	c.113dupA	His39fs	N	PTEN	F1P8M8	P60484	93.6	Yes	His61	Y	Pathogenic
Pt 13	Tumor	Grade II	CDKN2B	Somatic	11	41261321	C	T	0.181818	ENSCAFG00000001680	Missense	c.314G>A	Arg105Gln	n/a	CDKN2B	F1P9K3	P42772	83.33	Yes	Arg89	Y	Pathogenic
Pt 16	Tumor	Grade III	JAK3	Somatic	20	45062080	T	C	0.11	ENSCAFG00000015159	Missense	c.2171T>C	Met724Thr	N	JAK3	E2RG40	P52333	89.06	Yes	Met724	N	None
Pt 21	Tumor	Grade III	TP53	Somatic	5	32563421	C	A	0.15173	ENSCAFG00000016714	Missense	c.683G>T	Cys228Phe	n/a	TP53	F1PI27	P04637	79.8	Yes	Cys238	Y	Pathogenic
Pt 22	Tumor	Grade III	AKT1	Somatic	8	72326420	C	T	0.114504	ENSCAFG00000018354	Missense	c.110G>A	Gly37Asp	N	AKT1	E2RJX4	P31749	96.9	Yes	Gly37	Y	Pathogenic
Pt 22	Tumor	Grade III	TP53	Somatic	5	32563076	C	T	0.186186	ENSCAFG00000016714	Missense	c.767G>A	Gly256Glu	Y (section 2)	TP53	F1PI27	P04637	79.8	Yes	Gly266	Y	Pathogenic
Pt 22	Tumor	Grade III	TP53	Somatic	5	32563028	C	T	0.198212	ENSCAFG00000016714	Missense	c.815G>A	Arg272His	Y (section 2)	TP53	F1PI27	P04637	79.8	Yes	Arg283	Y	Pathogenic
Pt 22	Tumor	Grade III	PIK3CA	Somatic	34	12675674	A	T	0.222628	ENSCAFG00000011212	Missense	c.3140A>T	His1047Leu	Y (section 2)	PIK3CA	F1Q3M8	P42336	99.81	Yes	His1047	Y	Pathogenic
Pt 24	Tumor	Grade III	CDKN2AIP	Somatic	16	46903140	T	C	0.38	ENSCAFG00000007890	Missense	c.200A>G	Gln67Arg	n/a	CDKN2AIP	F1PWX8	Q9NXV6	91.58	Yes	Gln71	N	None
Pt 24	Tumor	Grade III	FLT3	Somatic	25	11651207	A	G	0.16	ENSCAFG00000006716	Missense	c.2108A>G	Asn703Ser	n/a	FLT3	F1PKV4	P36888	90.45	Yes	Asn701	N	None
Pt 24	Tumor	Grade III	TP53	Somatic	5	32562957	G	A	0.2	ENSCAFG00000016714	Stop Gain	c.886C>T	Arg296*	n/a	TP53	F1PI27	P04637	79.8	Yes	Arg306	Y	Pathogenic
Pt 24	Tumor	Grade III	PIK3CA	Somatic	34	12675674	A	T	0.13	ENSCAFG00000011212	Missense	c.3140A>T	His1047Leu	n/a	PIK3CA	F1Q3M8	P42336	99.81	Yes	His1047	Y	Pathogenic
Pt 25	Tumor	N/A	CDKN2AIP	Somatic	16	46903141	G	A	0.192412	ENSCAFG00000007890	Stop Gain	c.199C>T	Gln67*	n/a	CDKN2AIP	F1PWX8	Q9NXV6	91.58	Yes	Gln71	N	None
Pt 25	Tumor	N/A	EGFR	Somatic	18	6022181	T	C	0.132229	ENSCAFG00000003465	Missense	c.2288T>C	Leu763Pro	n/a	EGFR	F1PF03	P00533	89.3	Yes	Leu792	Y	Pathogenic
Pt 25	Tumor	N/A	MET	Somatic	14	55626995	T	C	0.299119	ENSCAFG00000003406	Missense	c.659T>C	Leu220Pro	n/a	MET	Q75ZY9	P08581	90.4	Yes	Leu219	N	None
Pt 25	Tumor	N/A	TP53	Somatic	5	32563421	C	T	0.217384	ENSCAFG00000016714	Missense	c.683G>A	Cys228Tyr	n/a	TP53	F1PI27	P04637	79.8	Yes	Cys238	Y	Pathogenic
Pt 25	Tumor	N/A	TP53	Somatic	5	32563916	C	T	0.496725	ENSCAFG00000016714	Missense	c.491G>A	Arg164His	n/a	TP53	F1PI27	P04637	79.8	Yes	Arg175	Y	Pathogenic
Pt 26	Tumor	N/A	PDGFB	Somatic	10	25817180	C	A	0.477728	ENSCAFG00000001356	Missense	c.693C>A	Asp231Glu	n/a	PDGFB	G1K279	P01127	93.4	Yes	Asp231	N	None
Pt 27	Tumor	N/A	CDKN2AIP	Somatic	16	46903174	C	T	0.209459	ENSCAFG00000007890	Missense	c.166G>A	Ala56Thr	n/a	CDKN2AIP	F1PWX8	Q9NXV6	91.58	Yes	Ala60	N	None
Pt 27	Tumor	N/A	TP53	Somatic	5	32564045	T	A	0.219405	ENSCAFG00000016714	Missense	c.362A>T	Lys121Met	n/a	TP53	F1PI27	P04637	79.8	Yes	Lys132	Y	Pathogenic
Pt 27	Tumor	N/A	TP53	Somatic	5	32563920	G	A	0.444921	ENSCAFG00000016714	Missense	c.487C>T	Arg163Trp	n/a	TP53	F1PI27	P04637	79.8	Yes	Arg174	Y	AA only
Pt 27	Tumor	N/A	PIK3CA	Somatic	34	12675674	A	G	0.376937	ENSCAFG00000011212	Missense	c.3140A>G	His1047Arg	n/a	PIK3CA	F1Q3M8	P42336	99.81	Yes	His1047	Y	Pathogenic
Pt 37	Benign	N/A	PTPRB	Somatic	10	12285659	T	C	0.23	ENSCAFG00000000446	Missense	c.6041A>G	His2014Arg	n/a	PTPRB	F6UUL8	P23467	79.8	Yes	His1796	N	None
Pt 39	Benign	N/A	AKT1	Somatic	8	72326449	NANA	NA	0.17	ENSCAFG00000018354	Frameshift	c.78_79delTT	Phe27fs	n/a	AKT1	E2RJX4	P31749	96.88	Yes	Phe27	N	None
Pt 43*	Tumor	N/A	GNAS	Somatic	24	43656720	C	T	0.1	ENSCAFG00000023756	Missense	c.2365C>T	Arg789Cys	n/a	GNAS	F6Y6T1	Q5JWF2	75	Yes	Arg844	Y	Pathogenic
* Stromal sarcoma
