# Supplementary material for: Genomic landscapes of canine splenic angiosarcoma (hemangiosarcoma) contain extensive heterogeneity within and between patients
Source: PLoS One. 2022 Jul 22;17(7):e0264986. doi: 10.1371/journal.pone.0264986 (PMC9307279; doi:10.1371/journal.pone.0264986)
Supplement: S6 Table — (XLSX) [file pone.0264986.s006.xlsx]

## Sheet: Table S6
Table S6. Somatic SNVs and Indels Identified by Exome Sequencing in HSA.
Sample	Tumor section	Gene	Section 1 AF	Section 2 AF	Section 3 AF	Effect	Impact	Canine variant sequence - Chrom	Canine variant sequence - Amino Acid
Pt 03	1	NRAS	0.152333	0.102667	0.109667	missense variant	MODERATE	c.182A>G	p.Gln61Arg
Pt 03	1	OR10S1	0.124333	0.0693333	0.107	missense variant	MODERATE	c.733G>A	p.Ala245Thr
Pt 03	1	RBMX2	0.0806667	0.0633333	0.066	missense variant	MODERATE	c.905G>A	p.Arg302His
Pt 03	1	CASP4	0.0733333	0	0.088	missense variant	MODERATE	c.566C>A	p.Thr189Lys
Pt 03	1	MLC1	0.08	0	0.082	missense variant	MODERATE	c.823G>A	p.Ala275Thr
Pt 03	1	MYO1A	0.0555	0	0.124333	stop gained	HIGH	c.2287C>T	p.Arg763*
Pt 03	2	ODF4	0	0.049	0.0903333	missense variant	MODERATE	c.250C>T	p.Arg84Cys
Pt 03	1	SMARCC2	0.0546667	0	0.075	missense variant	MODERATE	c.1085C>T	p.Ser362Phe
Pt 03	2	TBP	0	0.0535	0.0996667	missense variant	MODERATE	c.626C>T	p.Ala209Val
Pt 03	3	ABCA13	0	0	0.08	missense variant	MODERATE	c.3493A>C	p.Ile1165Leu
Pt 03	3	ACRV1	0	0	0.0995	missense variant	MODERATE	c.600T>G	p.Asn200Lys
Pt 03	1	AIP	0.0965	0	0	frameshift variant	HIGH	c.905delT	p.Val302fs
Pt 03	3	ALS2CR12	0	0	0.0955	missense variant	MODERATE	c.19A>C	p.Ile7Leu
Pt 03	3	ARX	0	0	0.132	missense variant	MODERATE	c.1124T>G	p.Met375Arg
Pt 03	3	ASXL1	0	0	0.157	missense variant	MODERATE	c.660A>C	p.Glu220Asp
Pt 03	3	ATP6V0A4	0	0	0.1015	missense variant	MODERATE	c.606T>G	p.Ser202Arg
Pt 03	3	BRINP1	0	0	0.152	missense variant	MODERATE	c.856A>C	p.Met286Leu
Pt 03	3	C20orf195	0	0	0.108	missense variant	MODERATE	c.667A>C	p.Ile223Leu
Pt 03	1	CMIP	0.075	0	0	missense variant	MODERATE	c.1081A>C	p.Lys361Gln
Pt 03	3	DAND5	0	0	0.112	missense variant	MODERATE	c.98A>C	p.Gln33Pro
Pt 03	3	DAP3	0	0	0.108	missense variant	MODERATE	c.1100A>C	p.His367Pro
Pt 03	2	ENSCAFG00000002218	0	0.0735	0	missense variant	MODERATE	c.1340T>G	p.Leu447Trp
Pt 03	3	ENSCAFG00000006785	0	0	0.0805	missense variant	MODERATE	c.1429A>C	p.Ile477Leu
Pt 03	3	ENSCAFG00000014011	0	0	0.1295	missense variant	MODERATE	c.2660A>C	p.Gln887Pro
Pt 03	2	ENSCAFG00000024436	0	0.0865	0	missense variant	MODERATE	c.345T>G	p.Asp115Glu
Pt 03	3	ENSCAFG00000025522	0	0	0.086	splice acceptor variant&splice donor variant&intron variant	HIGH	c.355-1T>G	.
Pt 03	3	FAM154B	0	0	0.0755	missense variant	MODERATE	c.547A>C	p.Thr183Pro
Pt 03	3	FAT3	0	0	0.157	missense variant	MODERATE	c.3883A>C	p.Ile1295Leu
Pt 03	3	GPC2	0	0	0.133	missense variant	MODERATE	c.213T>G	p.Ser71Arg
Pt 03	1	GREB1	0.0475	0	0	missense variant	MODERATE	c.2899C>T	p.Arg967Trp
Pt 03	3	HEATR5B	0	0	0.0875	missense variant	MODERATE	c.3660T>G	p.Asp1220Glu
Pt 03	2	HIP1R	0	0.0605	0	missense variant	MODERATE	c.685A>C	p.Met229Leu
Pt 03	3	HOOK3	0	0	0.088	missense variant	MODERATE	c.1312A>C	p.Thr438Pro
Pt 03	3	HOXA3	0	0	0.0935	missense variant	MODERATE	c.1289A>C	p.Gln430Pro
Pt 03	3	INPP5D	0	0	0.112	missense variant	MODERATE	c.999T>G	p.Asp333Glu
Pt 03	3	MACF1	0	0	0.105	missense variant	MODERATE	c.14512A>C	p.Lys4838Gln
Pt 03	3	MAP2K2	0	0	0.0885	splice donor variant&intron variant	HIGH	c.580+2T>G	.
Pt 03	3	MAVS	0	0	0.0865	missense variant	MODERATE	c.237T>G	p.Cys79Trp
Pt 03	3	MOV10	0	0	0.0825	missense variant	MODERATE	c.1723A>C	p.Ile575Leu
Pt 03	1	NEK8	0.085	0	0	missense variant	MODERATE	c.1278T>G	p.Asp426Glu
Pt 03	3	NLGN3	0	0	0.0755	missense variant	MODERATE	c.2133T>G	p.Asn711Lys
Pt 03	1	P53	0.0515	0	0	missense variant	MODERATE	c.629A>G	p.Tyr210Cys
Pt 03	3	PALB2	0	0	0.09	missense variant	MODERATE	c.3509T>G	p.Leu1170Arg
Pt 03	3	PHACTR4	0	0	0.2305	missense variant	MODERATE	c.815A>C	p.His272Pro
Pt 03	3	PLCB3	0	0	0.191	missense variant	MODERATE	c.1009A>C	p.Thr337Pro
Pt 03	3	PLOD3	0	0	0.122	missense variant&splice region variant	MODERATE	c.687T>G	p.Asp229Glu
Pt 03	3	PTPN6	0	0	0.134	missense variant	MODERATE	c.289A>C	p.Lys97Gln
Pt 03	3	RUSC2	0	0	0.11	missense variant	MODERATE	c.623T>G	p.Met208Arg
Pt 03	3	SDC3	0	0	0.076	missense variant	MODERATE	c.93T>G	p.Asp31Glu
Pt 03	3	SLC43A1	0	0	0.087	splice donor variant&intron variant	HIGH	c.350+2T>G	.
Pt 03	3	SRCAP	0	0	0.088	missense variant	MODERATE	c.581A>C	p.Tyr194Ser
Pt 03	3	STARD3NL	0	0	0.1045	missense variant	MODERATE	c.100A>C	p.Met34Leu
Pt 03	3	STRA8	0	0	0.129	missense variant	MODERATE	c.1092T>G	p.Asp364Glu
Pt 03	3	TNRC6B	0	0	0.1795	missense variant	MODERATE	c.652A>C	p.Asn218His
Pt 03	3	TRBC2	0	0	0.075	missense variant	MODERATE	c.584T>G	p.Leu195Arg
Pt 03	3	TS	0	0	0.125	splice donor variant&intron variant	HIGH	c.877+2T>G	.
Pt 03	2	TSSK4	0	0.106	0	missense variant	MODERATE	c.560A>C	p.Gln187Pro
Pt 03	3	TTC34	0	0	0.1395	missense variant	MODERATE	c.131T>G	p.Met44Arg
Pt 03	3	USP8	0	0	0.119	missense variant	MODERATE	c.2081A>C	p.His694Pro
Pt 03	3	VMD2	0	0	0.1175	missense variant	MODERATE	c.226A>C	p.Ile76Leu
Pt 03	3	WDR75	0	0	0.119	missense variant	MODERATE	c.196A>C	p.Asn66His
Pt 03	3	XPC	0	0	0.1145	missense variant	MODERATE	c.575T>G	p.Phe192Cys
Pt 11	1	ABCA13	0.210667	0.316667	0.233	missense variant	MODERATE	c.1670C>T	p.Ala557Val
Pt 11	1	C17H2ORF71	0.221667	0.240333	0.245	missense variant	MODERATE	c.2611G>A	p.Gly871Arg
Pt 11	1	CHRNA4	0.156	0.190667	0.217	missense variant	MODERATE	c.724C>T	p.Arg242Cys
Pt 11	1	CNNM3	0.248667	0.272667	0.331667	missense variant	MODERATE	c.166G>T	p.Ala56Ser
Pt 11	1	ENSCAFG00000001071	0.217	0.213333	0.210333	missense variant	MODERATE	c.1153G>A	p.Glu385Lys
Pt 11	1	ENSCAFG00000003479	0.247	0.238667	0.241667	missense variant	MODERATE	c.1589C>A	p.Ser530Tyr
Pt 11	1	ENSCAFG00000018499	0.209667	0.192333	0.192333	missense variant	MODERATE	c.885T>G	p.Ile295Met
Pt 11	1	ENSCAFG00000029747	0.204667	0.267667	0.228	missense variant	MODERATE	c.307C>G	p.Arg103Gly
Pt 11	1	ESRRA	0.264	0.214	0.202667	missense variant	MODERATE	c.83G>T	p.Arg28Leu
Pt 11	1	FAM169B	0.2765	0.273	0.1895	missense variant&splice region variant	MODERATE	c.623A>T	p.Lys208Met
Pt 11	1	IL4I1	0.230667	0.275667	0.183333	missense variant	MODERATE	c.737T>A	p.Phe246Tyr
Pt 11	1	KCNH2	0.203333	0.239333	0.244667	missense variant	MODERATE	c.1054C>G	p.Pro352Ala
Pt 11	1	LRP1B	0.22	0.318667	0.215	stop gained	HIGH	c.413T>G	p.Leu138*
Pt 11	1	MAT2B	0.200333	0.204667	0.261667	missense variant	MODERATE	c.148C>A	p.Gln50Lys
Pt 11	1	MEGF10	0.336	0.272333	0.317333	missense variant&splice region variant	MODERATE	c.916C>T	p.Arg306Cys
Pt 11	1	NEGR1	0.492	0.447333	0.242667	missense variant	MODERATE	c.844G>A	p.Val282Ile
Pt 11	1	P53	0.152333	0.228333	0.189	stop gained	HIGH	c.943G>T	p.Gly315*
Pt 11	1	P53	0.146667	0.229333	0.188333	missense variant	MODERATE	c.942T>A	p.Asp314Glu
Pt 11	1	P53	0.141	0.176	0.222	frameshift variant	HIGH	c.726 729delCACT	p.Thr243fs
Pt 11	1	PIK3CA	0.838333	0.759	0.778667	missense variant	MODERATE	c.3019G>C	p.Gly1007Arg
Pt 11	1	RASA1	0.187	0.206333	0.191667	missense variant&splice region variant	MODERATE	c.830G>T	p.Ser277Ile
Pt 11	1	SLC10A3	0.441333	0.475	0.229333	missense variant	MODERATE	c.1396G>T	p.Gly466Cys
Pt 11	1	SORT1	0.16	0.277667	0.203333	splice donor variant&intron variant	HIGH	c.873+1G>A	.
Pt 11	1	TRIM22	0.172	0.158667	0.160667	missense variant	MODERATE	c.916G>T	p.Ala306Ser
Pt 11	1	VPS13D	0.145	0.1615	0.1255	frameshift variant	HIGH	c.51delC	p.Tyr17fs
Pt 11	1	WWC1	0.244667	0.276333	0.225333	missense variant	MODERATE	c.874A>G	p.Thr292Ala
Pt 11	1	ABCA8	0.175	0.200333	0	missense variant	MODERATE	c.4082T>C	p.Phe1361Ser
Pt 11	1	ABCC9	0.197667	0.127667	0	missense variant	MODERATE	c.167T>A	p.Val56Glu
Pt 11	1	AHCYL1	0.225	0.251667	0	missense variant&splice region variant	MODERATE	c.1103C>T	p.Thr368Met
Pt 11	1	ANK3	0.214667	0.126	0	missense variant	MODERATE	c.8947T>G	p.Ser2983Ala
Pt 11	1	ANKRD27	0.218	0.209	0	missense variant	MODERATE	c.46G>T	p.Ala16Ser
Pt 11	1	APPL1	0.212667	0.174667	0	missense variant	MODERATE	c.147T>G	p.Asp49Glu
Pt 11	1	BHLHA9	0.131667	0.276667	0	missense variant	MODERATE	c.23C>A	p.Pro8Gln
Pt 11	1	C7orf62	0.1385	0.252	0	frameshift variant	HIGH	c.189delA	p.Asp64fs
Pt 11	1	CGNL1	0.213667	0.221667	0	missense variant	MODERATE	c.3458A>T	p.Glu1153Val
Pt 11	1	CSMD2	0.124	0.1485	0	missense variant	MODERATE	c.2870A>G	p.Asn957Ser
Pt 11	1	DSCAML1	0.193	0.217	0	missense variant	MODERATE	c.1778A>G	p.Glu593Gly
Pt 11	1	ENSCAFG00000004496	0.13	0.075	0	missense variant	MODERATE	c.1919A>C	p.Lys640Thr
Pt 11	1	ENSCAFG00000007999	0.071	0	0.19	missense variant	MODERATE	c.345A>C	p.Glu115Asp
Pt 11	1	ENSCAFG00000013963	0.161333	0.205333	0	missense variant	MODERATE	c.1187A>C	p.Tyr396Ser
Pt 11	1	ENPEP	0.1535	0.1275	0	missense variant	MODERATE	c.26C>A	p.Ala9Asp
Pt 11	1	ENPEP	0.1625	0.1395	0	frameshift variant	HIGH	c.25 26insA	p.Ala9fs
Pt 11	1	ERAP2	0.0825	0.1065	0	missense variant	MODERATE	c.1373G>T	p.Ser458Ile
Pt 11	1	ERAP2	0.083	0.0996667	0	missense variant	MODERATE	c.1371A>T	p.Arg457Ser
Pt 11	1	EXTL2	0.295667	0.324333	0	missense variant	MODERATE	c.25C>A	p.Leu9Ile
Pt 11	1	FAM179A	0.132333	0.171	0	missense variant	MODERATE	c.2951C>T	p.Ala984Val
Pt 11	1	HDC	0.277667	0.315667	0	missense variant	MODERATE	c.1891T>A	p.Phe631Ile
Pt 11	1	JPH3	0.204	0.316333	0	missense variant	MODERATE	c.1588A>G	p.Ser530Gly
Pt 11	1	KBTBD8	0.162333	0.220333	0	missense variant	MODERATE	c.380C>G	p.Ala127Gly
Pt 11	1	LRP2	0.272333	0.29	0	missense variant	MODERATE	c.12911G>A	p.Arg4304His
Pt 11	1	LRRC66	0.188667	0.180333	0	missense variant	MODERATE	c.1189A>G	p.Arg397Gly
Pt 11	1	MACF1	0.133667	0.173	0	missense variant	MODERATE	c.3005T>C	p.Leu1002Pro
Pt 11	1	NLGN1	0.101667	0.176667	0	missense variant	MODERATE	c.693C>A	p.Phe231Leu
Pt 11	1	OAS3	0.048	0.0805	0	missense variant	MODERATE	c.1436C>A	p.Pro479Gln
Pt 11	1	OR04B08	0.0715	0	0.103	stop gained	HIGH	c.588T>G	p.Tyr196*
Pt 11	1	PCDH7	0.232	0.231	0	missense variant	MODERATE	c.2301A>G	p.Ile767Met
Pt 11	1	PIEZO2	0.1805	0.3	0	missense variant	MODERATE	c.6794T>G	p.Met2265Arg
Pt 11	1	PIK3C2G	0.147667	0.171667	0	missense variant	MODERATE	c.1597C>A	p.His533Asn
Pt 11	1	ROS1	0.203	0.109333	0	missense variant&splice region variant	MODERATE	c.2480A>C	p.Lys827Thr
Pt 11	1	TMEM131	0.149	0.231333	0	missense variant	MODERATE	c.4813T>C	p.Ser1605Pro
Pt 11	1	TNRC6C	0.197333	0.247333	0	missense variant	MODERATE	c.4537T>A	p.Leu1513Ile
Pt 11	1	ZBTB41	0.16	0.2045	0	missense variant	MODERATE	c.1216A>T	p.Thr406Ser
Pt 11	1	ZNF287	0.158667	0.0703333	0	missense variant	MODERATE	c.18G>C	p.Lys6Asn
Pt 11	2	ABCA13	0	0.182	0	missense variant	MODERATE	c.7475A>C	p.Asn2492Thr
Pt 11	3	ACAN	0	0	0.193667	missense variant	MODERATE	c.859T>A	p.Tyr287Asn
Pt 11	1	ANXA9	0.117	0	0	frameshift variant	HIGH	c.529delG	p.Glu177fs
Pt 11	3	ARHGAP44	0	0	0.163	missense variant	MODERATE	c.240G>T	p.Glu80Asp
Pt 11	1	ASMTL	0.107667	0	0	missense variant	MODERATE	c.1103C>T	p.Ala368Val
Pt 11	3	ASXL2	0	0	0.144	missense variant	MODERATE	c.1708A>C	p.Lys570Gln
Pt 11	3	BRCA2	0	0	0.056	missense variant	MODERATE	c.7997T>C	p.Leu2666Pro
Pt 11	3	BRINP1	0	0	0.180667	missense variant	MODERATE	c.1429T>C	p.Phe477Leu
Pt 11	2	C4BPA	0	0.07	0	missense variant	MODERATE	c.646C>A	p.Pro216Thr
Pt 11	1	C5orf42	0.175	0	0	missense variant	MODERATE	c.5498G>T	p.Cys1833Phe
Pt 11	3	C9orf172	0	0	0.129	missense variant	MODERATE	c.1130A>G	p.Glu377Gly
Pt 11	2	CCR3	0	0.092	0	stop gained	HIGH	c.69T>G	p.Tyr23*
Pt 11	1	CCT8	0.069	0	0	missense variant	MODERATE	c.1339A>C	p.Ile447Leu
Pt 11	2	CDC40	0	0.1025	0	missense variant	MODERATE	c.1898A>C	p.His633Pro
Pt 11	1	CDX1	0.0805	0	0	missense variant	MODERATE	c.226T>C	p.Tyr76His
Pt 11	3	cfa-mir-451	0	0	0.1155	missense variant	MODERATE	c.545T>G	p.Leu182Arg
Pt 11	1	COG7	0.085	0	0	missense variant	MODERATE	c.683A>C	p.His228Pro
Pt 11	3	COL14A1	0	0	0.0565	missense variant	MODERATE	c.3026A>C	p.Gln1009Pro
Pt 11	3	COL5A3	0	0	0.161667	missense variant	MODERATE	c.3245A>C	p.Glu1082Ala
Pt 11	3	CREG2	0	0	0.204	missense variant	MODERATE	c.482A>G	p.Glu161Gly
Pt 11	3	CYLC2	0	0	0.0683333	missense variant	MODERATE	c.213T>G	p.His71Gln
Pt 11	2	DBF4	0	0.12	0	stop gained	HIGH	c.868A>T	p.Lys290*
Pt 11	2	DCBLD2	0	0.1095	0	missense variant	MODERATE	c.1362T>G	p.Asn454Lys
Pt 11	2	DCP1B	0	0.185	0	missense variant	MODERATE	c.874A>C	p.Met292Leu
Pt 11	3	DERL3	0	0	0.188333	missense variant	MODERATE	c.286A>C	p.Met96Leu
Pt 11	3	DNAH8	0	0	0.114	stop gained	HIGH	c.8971G>T	p.Glu2991*
Pt 11	3	DOCK1	0	0	0.103	missense variant	MODERATE	c.99T>G	p.Asp33Glu
Pt 11	3	DOCK5	0	0	0.147667	missense variant	MODERATE	c.449C>A	p.Ala150Asp
Pt 11	3	EDRF1	0	0	0.213	missense variant	MODERATE	c.1584T>G	p.Asn528Lys
Pt 11	3	ENSCAFG00000002027	0	0	0.127	missense variant	MODERATE	c.467T>G	p.Leu156Trp
Pt 11	1	ENSCAFG00000008341	0.0936667	0	0	missense variant	MODERATE	c.2045A>C	p.Lys682Thr
Pt 11	3	ENSCAFG00000008741	0	0	0.095	missense variant	MODERATE	c.778A>C	p.Ile260Leu
Pt 11	3	ENSCAFG00000020012	0	0	0.115667	missense variant	MODERATE	c.6943C>A	p.Leu2315Met
Pt 11	3	ENSCAFG00000024259	0	0	0.193	stop gained	HIGH	c.4321A>T	p.Arg1441*
Pt 11	3	ENSCAFG00000029373	0	0	0.141667	missense variant	MODERATE	c.559G>T	p.Asp187Tyr
Pt 11	3	ENSCAFG00000032185	0	0	0.0825	missense variant	MODERATE	c.279T>G	p.His93Gln
Pt 11	3	EPS8	0	0	0.1035	missense variant	MODERATE	c.1051C>A	p.Pro351Thr
Pt 11	2	ERCC2	0	0.124333	0	missense variant	MODERATE	c.313T>G	p.Phe105Val
Pt 11	3	FAM83F	0	0	0.145333	missense variant	MODERATE	c.225C>A	p.Phe75Leu
Pt 11	2	FRMPD1	0	0.1185	0	missense variant	MODERATE	c.730A>C	p.Ile244Leu
Pt 11	3	GALNT15	0	0	0.0583333	missense variant	MODERATE	c.1532T>C	p.Leu511Pro
Pt 11	3	GCN1L1	0	0	0.184333	splice acceptor variant&intron variant	HIGH	c.5502-2A>T	.
Pt 11	3	GNGT2	0	0	0.149	missense variant	MODERATE	c.5C>G	p.Ala2Gly
Pt 11	2	HGF	0	0.0525	0	missense variant	MODERATE	c.953A>C	p.Asn318Thr
Pt 11	2	HGF	0	0.053	0	missense variant	MODERATE	c.952A>C	p.Asn318His
Pt 11	3	HOXC11	0	0	0.2185	missense variant	MODERATE	c.599A>C	p.Glu200Ala
Pt 11	3	HTR1D	0	0	0.200667	stop gained	HIGH	c.621C>A	p.Tyr207*
Pt 11	1	IDO1	0.171333	0	0	missense variant	MODERATE	c.655G>A	p.Glu219Lys
Pt 11	2	IL2RG	0	0.2285	0	missense variant	MODERATE	c.996T>G	p.Ser332Arg
Pt 11	3	IL4R	0	0	0.227333	missense variant	MODERATE	c.2096A>G	p.Asp699Gly
Pt 11	1	JAK1	0.093	0	0	missense variant	MODERATE	c.1998A>C	p.Glu666Asp
Pt 11	1	KCNU1	0.079	0	0	stop gained	HIGH	c.14C>A	p.Ser5*
Pt 11	3	KLB	0	0	0.054	stop gained	HIGH	c.1399G>T	p.Glu467*
Pt 11	2	LRBA	0	0.1735	0	frameshift variant	HIGH	c.4115delG	p.Gly1372fs
Pt 11	1	LRRFIP2	0.106	0	0	missense variant	MODERATE	c.1380T>G	p.Asp460Glu
Pt 11	2	MAGED1	0	0.0835	0	missense variant	MODERATE	c.1438C>G	p.Pro480Ala
Pt 11	2	MAML2	0	0.0845	0	missense variant	MODERATE	c.2420A>C	p.His807Pro
Pt 11	2	MAN2A1	0	0.1	0	missense variant	MODERATE	c.1744T>G	p.Phe582Val
Pt 11	1	MATN4	0.1395	0	0	missense variant	MODERATE	c.1320G>C	p.Glu440Asp
Pt 11	2	MB21D2	0	0.0665	0	missense variant	MODERATE	c.295A>C	p.Ile99Leu
Pt 11	3	MCM9	0	0	0.0715	missense variant	MODERATE	c.2342A>C	p.Gln781Pro
Pt 11	1	MCTP1	0.0845	0	0	missense variant	MODERATE	c.22A>C	p.Lys8Gln
Pt 11	3	MED6	0	0	0.1155	missense variant	MODERATE	c.728T>G	p.Met243Arg
Pt 11	1	MEIS2	0.112	0	0	missense variant	MODERATE	c.868A>C	p.Met290Leu
Pt 11	2	MON1A	0	0.1365	0	missense variant	MODERATE	c.1509T>G	p.Asn503Lys
Pt 11	3	MORC1	0	0	0.209667	missense variant&splice region variant	MODERATE	c.309T>A	p.Ser103Arg
Pt 11	3	MYO10	0	0	0.174667	missense variant	MODERATE	c.2533T>A	p.Ser845Thr
Pt 11	3	MYO1F	0	0	0.1235	missense variant	MODERATE	c.3016A>C	p.Asn1006His
Pt 11	2	NFX1	0	0.104	0	missense variant	MODERATE	c.2267C>A	p.Pro756Gln
Pt 11	2	NPAS4	0	0.0586667	0	missense variant	MODERATE	c.2311T>C	p.Tyr771His
Pt 11	2	NR3C2	0	0.069	0	missense variant	MODERATE	c.128T>G	p.Met43Arg
Pt 11	2	OLFM4	0	0.0983333	0	missense variant	MODERATE	c.925T>G	p.Tyr309Asp
Pt 11	1	OMA1	0.082	0	0	missense variant	MODERATE	c.1325A>C	p.His442Pro
Pt 11	2	OR12B11	0	0.072	0	missense variant	MODERATE	c.585T>G	p.Asn195Lys
Pt 11	3	OR28H03	0	0	0.0665	missense variant	MODERATE	c.22A>C	p.Asn8His
Pt 11	3	OR28H03	0	0	0.0705	missense variant	MODERATE	c.21A>C	p.Glu7Asp
Pt 11	3	OS9	0	0	0.165	missense variant	MODERATE	c.1861A>C	p.Lys621Gln
Pt 11	3	PGRMC1	0	0	0.112	missense variant	MODERATE	c.420T>G	p.Asp140Glu
Pt 11	3	PIEZO1	0	0	0.181	missense variant&splice region variant	MODERATE	c.2299A>C	p.Thr767Pro
Pt 11	1	PPP1R26	0.062	0	0	missense variant	MODERATE	c.1591T>G	p.Cys531Gly
Pt 11	1	PWP1	0.0985	0	0	missense variant	MODERATE	c.451A>C	p.Ile151Leu
Pt 11	1	R3HCC1	0.331	0	0	missense variant	MODERATE	c.11C>A	p.Ala4Asp
Pt 11	2	R3HDML	0	0.056	0	stop gained	HIGH	c.160A>T	p.Lys54*
Pt 11	3	RBM44	0	0	0.189667	missense variant	MODERATE	c.696A>C	p.Glu232Asp
Pt 11	1	RFC4	0.0666667	0	0	missense variant	MODERATE	c.961G>T	p.Asp321Tyr
Pt 11	1	RFX5	0.1275	0	0	missense variant	MODERATE	c.594T>G	p.Asp198Glu
Pt 11	3	SAPCD1	0	0	0.159	missense variant	MODERATE	c.300A>T	p.Leu100Phe
Pt 11	2	SEC14L1	0	0.078	0	missense variant	MODERATE	c.1906T>G	p.Trp636Gly
Pt 11	1	SELPLG	0.0993333	0	0	missense variant	MODERATE	c.1129T>C	p.Ser377Pro
Pt 11	3	SETBP1	0	0	0.1815	missense variant	MODERATE	c.2645T>G	p.Met882Arg
Pt 11	1	SETX	0.128	0	0	missense variant	MODERATE	c.2606A>C	p.His869Pro
Pt 11	3	SH2D3C	0	0	0.160333	missense variant	MODERATE	c.1258A>C	p.Thr420Pro
Pt 11	1	SHD	0.106667	0	0	missense variant	MODERATE	c.97T>C	p.Tyr33His
Pt 11	3	SIGLEC1	0	0	0.1355	missense variant	MODERATE	c.680A>C	p.Gln227Pro
Pt 11	2	SLC10A1	0	0.115	0	missense variant	MODERATE	c.416A>C	p.Tyr139Ser
Pt 11	3	SOCS7	0	0	0.131667	missense variant	MODERATE	c.1007T>C	p.Val336Ala
Pt 11	1	SORCS2	0.12	0	0	missense variant	MODERATE	c.1423T>G	p.Ser475Ala
Pt 11	3	SPSB3	0	0	0.171667	missense variant	MODERATE	c.412G>A	p.Ala138Thr
Pt 11	2	TENM4	0	0.092	0	stop gained	HIGH	c.4728T>G	p.Tyr1576*
Pt 11	2	TEX11	0	0.167	0	missense variant	MODERATE	c.1856A>C	p.His619Pro
Pt 11	3	THSD4	0	0	0.1845	missense variant	MODERATE	c.700A>C	p.Ile234Leu
Pt 11	1	TJP3	0.117333	0	0	missense variant	MODERATE	c.643T>G	p.Phe215Val
Pt 11	1	TLK2	0.1025	0	0	missense variant	MODERATE	c.881T>G	p.Leu294Trp
Pt 11	2	TLR1	0	0.0765	0	missense variant	MODERATE	c.1039T>G	p.Cys347Gly
Pt 11	1	TLR10	0.052	0	0	missense variant	MODERATE	c.185A>C	p.Gln62Pro
Pt 11	1	TLR3	0.0725	0	0	missense variant	MODERATE	c.1572T>G	p.Asp524Glu
Pt 11	3	TRDV3	0	0	0.166	missense variant	MODERATE	c.323C>G	p.Thr108Ser
Pt 11	3	TRIM62	0	0	0.1585	missense variant	MODERATE	c.772G>T	p.Ala258Ser
Pt 11	3	TRIM71	0	0	0.196667	missense variant	MODERATE	c.1091T>G	p.Val364Gly
Pt 11	2	TRPC1	0	0.174667	0	missense variant	MODERATE	c.2342G>C	p.Gly781Ala
Pt 11	3	UBA2	0	0	0.160667	missense variant	MODERATE	c.1598T>G	p.Leu533Arg
Pt 11	3	UBA7	0	0	0.173333	missense variant	MODERATE	c.2041A>C	p.Ile681Leu
Pt 11	2	USP15	0	0.115	0	missense variant	MODERATE	c.2509A>C	p.Lys837Gln
Pt 11	1	USP47	0.087	0	0	missense variant	MODERATE	c.848T>G	p.Val283Gly
Pt 11	2	VAPA	0	0.164	0	missense variant	MODERATE	c.640A>C	p.Met214Leu
Pt 11	1	VPS13A	0.1795	0	0	missense variant	MODERATE	c.688A>C	p.Ser230Arg
Pt 11	2	ZNF318	0	0.111	0	missense variant	MODERATE	c.5243A>C	p.Gln1748Pro
Pt 11	1	ZNF462	0.154	0	0	missense variant	MODERATE	c.7184T>G	p.Met2395Arg
Pt 16	2	BOC	0	0.251667	0.203333	missense variant	MODERATE	c.419A>G	p.Asn140Ser
Pt 16	2	BTBD11	0	0.253	0.178	missense variant	MODERATE	c.2117T>C	p.Val706Ala
Pt 16	2	CFD	0	0.239	0.255333	missense variant	MODERATE	c.197G>T	p.Ser66Ile
Pt 16	2	DSP	0	0.273	0.181	missense variant	MODERATE	c.6335C>A	p.Ala2112Asp
Pt 16	2	ELK3	0	0.216	0.197	frameshift variant	HIGH	c.358delG	p.Glu120fs
Pt 16	2	ENSCAFG00000008741	0	0.295667	0.234333	missense variant	MODERATE	c.91C>T	p.Arg31Trp
Pt 16	2	FAM181B	0	0.212	0.128	missense variant	MODERATE	c.95T>A	p.Leu32Gln
Pt 16	2	GABRA2	0	0.225333	0.135667	missense variant	MODERATE	c.1211G>T	p.Ser404Ile
Pt 16	2	MARK4	0	0.233	0.232	missense variant	MODERATE	c.1673G>A	p.Arg558His
Pt 16	2	NPHP1	0	0.269	0.148	missense variant	MODERATE	c.1025G>A	p.Arg342His
Pt 16	2	OR20H03	0	0.266333	0.166667	missense variant	MODERATE	c.418A>T	p.Ile140Phe
Pt 16	2	P53	0	0.276	0.2285	missense variant	MODERATE	c.455A>C	p.Tyr152Ser
Pt 16	2	PCDH20	0	0.322333	0.172333	missense variant	MODERATE	c.1670T>C	p.Leu557Pro
Pt 16	2	PKN3	0	0.117	0.146	conservative inframe deletion	MODERATE	c.2500 2511delCCCTTCCTGCCC	p.Pro834 Pro837del
Pt 16	2	RNF186	0	0.232333	0.198667	missense variant	MODERATE	c.679G>A	p.Glu227Lys
Pt 16	2	RTN1	0	0.255333	0.184667	missense variant	MODERATE	c.2135C>T	p.Pro712Leu
Pt 16	2	SH3YL1	0	0.128	0.1395	missense variant	MODERATE	c.988G>T	p.Gly330Cys
Pt 16	2	TMEM175	0	0.192	0.127	frameshift variant	HIGH	c.1278 1287delGTGCGCCAGC	p.Ala428fs
Pt 16	1	CCDC88B	0.175	0	0	missense variant	MODERATE	c.157T>G	p.Leu53Val
Pt 16	2	DEPDC1	0	0.308333	0	missense variant	MODERATE	c.745T>C	p.Ser249Pro
Pt 16	2	DSCAM	0	0.0626667	0	missense variant	MODERATE	c.5250C>A	p.Ser1750Arg
Pt 16	3	ENSCAFG00000029395	0	0	0.1355	missense variant	MODERATE	c.793A>C	p.Ile265Leu
Pt 16	1	ENSCAFG00000032296	0.0755	0	0	missense variant	MODERATE	c.531T>G	p.Cys177Trp
Pt 16	3	EPC2	0	0	0.2065	missense variant	MODERATE	c.1610A>C	p.Gln537Pro
Pt 16	2	RASA1	0	0.2495	0	frameshift variant	HIGH	c.2414dupG	p.Cys805fs
Pt 16	2	TGFBR1	0	0.146	0	disruptive inframe deletion	MODERATE	c.662 664delAAG	p.Glu221del
Pt 16	3	WDR63	0	0	0.077	stop gained	HIGH	c.2604T>G	p.Tyr868*
Pt 16	3	ZNF469	0	0	0.1975	frameshift variant	HIGH	c.539delG	p.Gly180fs
Pt 22	2	P53	0	0.187333	0	missense variant	MODERATE	c.815G>A	p.Arg272His
Pt 22	2	P53	0	0.192	0	missense variant	MODERATE	c.767G>A	p.Gly256Glu
Pt 22	2	ADAMTS6	0	0.1145	0	missense variant	MODERATE	c.442T>G	p.Leu148Val
Pt 22	2	ADCY5	0	0.121333	0	missense variant	MODERATE	c.877C>T	p.Arg293Cys
Pt 22	1	AKAP4	0.1495	0	0	missense variant	MODERATE	c.1784A>C	p.His595Pro
Pt 22	2	AP2A1	0	0.081	0	missense variant	MODERATE	c.2226T>G	p.Asp742Glu
Pt 22	1	ARID1B	0.0695	0	0	stop gained	HIGH	c.1692T>G	p.Tyr564*
Pt 22	2	ARMC8	0	0.085	0	missense variant	MODERATE	c.172A>C	p.Ile58Leu
Pt 22	2	AUTS2	0	0.222	0	missense variant	MODERATE	c.2186G>A	p.Arg729His
Pt 22	2	B4GALT6	0	0.226	0	missense variant	MODERATE	c.653G>A	p.Arg218His
Pt 22	2	BICC1	0	0.279	0	missense variant	MODERATE	c.1622C>A	p.Pro541Gln
Pt 22	2	C10orf82	0	0.199333	0	missense variant	MODERATE	c.41C>T	p.Thr14Ile
Pt 22	2	CD22	0	0.229333	0	missense variant	MODERATE	c.1606T>C	p.Ser536Pro
Pt 22	1	DDX18	0.102	0	0	missense variant	MODERATE	c.55A>C	p.Lys19Gln
Pt 22	2	DLA-79	0	0.136667	0	missense variant	MODERATE	c.354C>A	p.Ser118Arg
Pt 22	1	EMCN	0.224	0	0	start lost	HIGH	c.2T>G	p.Met1?
Pt 22	2	ENSCAFG00000004384	0	0.0795	0	missense variant	MODERATE	c.108T>G	p.Phe36Leu
Pt 22	2	ENSCAFG00000006191	0	0.0895	0	missense variant	MODERATE	c.270T>G	p.Asn90Lys
Pt 22	1	ENSCAFG00000010036	0.0635	0	0	missense variant	MODERATE	c.172A>C	p.Lys58Gln
Pt 22	2	ENSCAFG00000011110	0	0.12	0	missense variant	MODERATE	c.969T>G	p.Ile323Met
Pt 22	2	ERBB3	0	0.1695	0	splice acceptor variant&intron variant	HIGH	c.2011-3 2011-2insAG	.
Pt 22	2	FAM168B	0	0.217333	0	missense variant	MODERATE	c.134C>T	p.Ala45Val
Pt 22	2	FAP	0	0.189	0	missense variant	MODERATE	c.20T>G	p.Ile7Ser
Pt 22	1	FEZ2	0.1095	0	0	missense variant	MODERATE	c.838A>C	p.Lys280Gln
Pt 22	2	GGNBP2	0	0.094	0	missense variant	MODERATE	c.517T>G	p.Leu173Val
Pt 22	2	GJB2	0	0.195667	0	missense variant	MODERATE	c.23C>G	p.Thr8Ser
Pt 22	2	GTF2A1	0	0.078	0	missense variant	MODERATE	c.320A>C	p.Gln107Pro
Pt 22	1	HEATR5A	0.11	0	0	missense variant	MODERATE	c.2408A>C	p.Gln803Pro
Pt 22	2	IFRD1	0	0.1785	0	frameshift variant	HIGH	c.1209dupC	p.Val404fs
Pt 22	2	KDR	0	0.159333	0	splice donor variant&intron variant	HIGH	c.3759+1G>A	.
Pt 22	1	KIAA1551	0.0495	0	0	missense variant	MODERATE	c.3099T>G	p.Ser1033Arg
Pt 22	1	MNS1	0.1615	0	0	missense variant	MODERATE	c.643A>C	p.Met215Leu
Pt 22	1	MROH2A	0.1165	0	0	missense variant	MODERATE	c.1073T>G	p.Met358Arg
Pt 22	1	MRP1	0.1185	0	0	missense variant	MODERATE	c.1518T>G	p.Asn506Lys
Pt 22	2	MYO1F	0	0.092	0	missense variant	MODERATE	c.887T>G	p.Val296Gly
Pt 22	2	NBEAL2	0	0.097	0	missense variant	MODERATE	c.284T>G	p.Met95Arg
Pt 22	2	NSMAF	0	0.362	0	missense variant	MODERATE	c.15G>T	p.Gln5His
Pt 22	2	OR52A1	0	0.206667	0	missense variant	MODERATE	c.245A>G	p.Lys82Arg
Pt 22	2	PHACTR4	0	0.141	0	missense variant	MODERATE	c.622G>A	p.Ala208Thr
Pt 22	2	PIK3CA	0	0.0883333	0	missense variant	MODERATE	c.3140A>T	p.His1047Leu
Pt 22	2	PLBD1	0	0.185	0	missense variant	MODERATE	c.379A>C	p.Ile127Leu
Pt 22	1	PRM3	0.159	0	0	missense variant	MODERATE	c.73A>C	p.Met25Leu
Pt 22	2	RBFOX1	0	0.158	0	missense variant	MODERATE	c.1018G>A	p.Ala340Thr
Pt 22	2	RGS9	0	0.217	0	missense variant	MODERATE	c.1133A>G	p.Lys378Arg
Pt 22	2	SLC6A1	0	0.246667	0	missense variant	MODERATE	c.157T>C	p.Phe53Leu
Pt 22	2	SNRK	0	0.0715	0	missense variant	MODERATE	c.1066A>C	p.Lys356Gln
Pt 22	2	TENM2	0	0.148333	0	missense variant	MODERATE	c.2772C>A	p.Asn924Lys
Pt 22	2	TMPRSS6	0	0.077	0	missense variant	MODERATE	c.1985G>C	p.Ser662Thr
Pt 22	2	TRPS1	0	0.344333	0	missense variant	MODERATE	c.2567A>T	p.Tyr856Phe
Pt 22	2	TTN	0	0.203333	0	missense variant	MODERATE	c.39330T>A	p.Asn13110Lys
Pt 22	2	ZNF514	0	0.234667	0	missense variant	MODERATE	c.786A>T	p.Arg262Ser
